# Supplementary material for: Fusion Partner Facilitates Expression of Cell-Penetrating Peptide L2 in Pichia pastoris
Source: Antibiotics (Basel). 2024 Dec 11;13(12):1207. doi: 10.3390/antibiotics13121207 (PMC11672777; doi:10.3390/antibiotics13121207)
Supplement: Supplementary file 1 [file antibiotics-13-01207-s001.zip]

Archive with 1 entries (1 files):
- antibiotics-3334155-supplementary.pdf
